# Supplementary material for: HOW SPECIFICITY AND EPIDEMIOLOGY DRIVE THE COEVOLUTION OF STATIC TRAIT DIVERSITY IN HOSTS AND PARASITES
Source: Evolution. 2014 Mar 28;68(6):1594–606. doi: 10.1111/evo.12393 (PMC4257575; doi:10.1111/evo.12393)
Supplement: Figure S1 — Transmission functional forms indicating the values of the transmission coefficient,βhp, for susceptible host type h against 10 representative parasite types (p = 1, …, 10)with type p = 1 indicated in red and other types progressing in order from this type. [file evo0068-1594-SD2.txt]

Title: How Specificity and Epidemiology DrivetheCoevolution of StaticTraitDiversity in Hosts 
and Parasites 
 
Supplementary Information 
 
Thedetails in this supplementary information complimentand extend theanalysis presented in the
main paper. For clarity someof thedetails presented in themain documentarerepeated here. 
 
Themostgeneralmodelframework examined in this study encompasses allthespecificexamples 
that are outlined in the main paper and below. The framework considers n  hosts types and m  
parasitetypes and represents thedynamics of susceptiblehosts of type h , hX , and infected hosts of 
type h  infected with parasitetype p , hpY  with thefollowing equations. 
  
 dXh dt = ahXh − dhHXh − bhXh − βhpXhYpp∑ + γhpYhpp∑    (S1)
hphpphhphp YYXdtdY Γ−= β        (S2)
 
where ∑∑ += p ph h YXH , ∑= h hpp YY  mpnh ,...,1;,...,1 ==  and hphhphp b γα ++=Γ  
 
Here, for host typeh , ha  represents thebirth rate, hb  thenaturaldeath rateand hd  acts to reduce
the birth rate due to density dependence. The terms hpα  and hpγ  represent the disease induced 
mortality rate(virulence) and recovery ratefor hosts of typeh  infected with parasitetype p . The
parameter hpβ  represents the transmission coefficient of infection for susceptible hosts of type h  
frominfected hosts infected with parasite p . 
 
Under theassumption that theevolving lifehistory parameters for thehostare thehostbirth rate
and hostresistance(through its contribution to thetransmission term) and for theparasitethey are
virulenceand infectivity (again through its contribution to thetransmission term) wecan determine
expressions for hostand parasitefitness. Wecalculatethefitness expressions for raremutanttypes 
(which we will denote as h
~
 and p~  for host and parasite respectively) attempting to invade an 
environmentcomposed of residenttypes (h  and p ) atequilibrium(with equilibriumdensities hX  
and hpY ). Note, weassumesmallmutations and thereforefor thehostthevalueof h
~
 is closeto h  
and mutation imposes a small change to transmission (
ph
~β  is close to hpβ ) and to the birth rate
through a trade-off with resistance(
h
a~  is close to ha ). Mutation operates in asimilar manner for 
theparasite. Itcan beshown (seeKisdi(2006), Best et al. (2009), Hurford etal. (2010)) that the
hostfitness, s , and parasitefitness, r , areas follows 
 ( )
1
)()(
)()(
),,,(
~
~
~~ −++++
+++−=
bYbb
bYXda
aas
hphpphhp
hphphh
hphphh αβγα
γαββ    (S3)
)(),,,( ~~~~ γαββαβα ++−= bXr phhphhphpphph      (S4)
 
Adaptivedynamics theory indicates thattypes willevolvein thedirection of localfitness gradients 
until a coevolutionary singular point is reached where both fitness gradients are simultaneously 
zero. The behaviour at such a singular point is then determined by properties of the second 
derivatives of thefitness expression, determining its evolutionary stability (is thesingular strategy alocal fitness maxima?) its convergence stability (are nearby strategies attracted to the singular 
strategy?) and its mutualinvadability (can two strategies near thesingular strategy mutually invade
and co-exist?). In particular, when asingular point is mutually invadable then trade-off functions 
mustexistthatallows theprocess of evolutionary branching to occur leading to increased diversity.  
For further details seeGeritzetal. (1998), Bowers etal. (2005) and Kisdi(2006). 
 
Below wepresentcommunity dynamics (CD) and adaptivedynamics (AD) analysis for thecases 
considered in Figure1-3 of themain text. Our CD analyses arebased on non-degenerate/ general
position arguments. It is conceivable (though perhaps unlikely) that other approaches – AD, 
simulation – might yield results which are not in accord with this viewpoint. We have found no 
such conflict. 
 
Case1: Coevolution without costs.
Hereweassumethehostand parasitecan evolveto changethetransmission termbutthesechanges 
do not affect any other life history parameters (i.e. hpβ  is the only evolving parameter and the
subscriptcan beremoved fromallother parameters). Therefore, thereareno costs to thehostfor 
increasing its levelof resistanceor to theparasitefor increasing its transmission. 
 
CommunityDynamics 
 
TheCD analysis seeks to determinethenon trivialsteady states of (S1) and (S2) and in particular 
assess whether steady states existthatsupportmultiplehostand/or parasitetypes. When thereare
no costs to evolution in hostresistanceor parasitetransmission equations (S1) and (S2) and the
constraints associated with themcan bewritten as 
 
a− dH − b− βhp 1−γ Γ( )Ypp∑( ) = 0    for   lh ,...,1=    and   0,...,1 =+ nl XX  (S5)
( )( ) 01 =−Γ∑h hhp Xβ    for   qp ,...,1=    and   0,...,1 =+ mq YY    (S6)
0=−− ∑∑ p ph h YXH         (S7)
 
(up to re-ordering of types). Wewish to solveequations (S5)-(S7) to find solutions 
HYYXX ql ,,...,,,..., 11 . Wethereforesystematically examineequations (S5)-(S7) for different
values of l  and q  to determinewherethereareconsistentsolutions. Now (S5) is notgeneric;
either 1>l  and then in general 0=pY  for all p  is theonly feasiblesolution (and such disease-free
solutions arenotof interestin this study) or 1=l . When 1=l  then from(S6) wehavethat 1=q . 
Thus when thereareno costs, irrespectiveof other details, theonly solution is ( )HYX ,, 11  and 
thereforeonly onehostand oneparasitestrain can coexist. 
 
 
AdaptiveDynamics 
 
When thereareno costs, thehostand parasitefitness (equations (S3) and (S4)) can bereduced to  
 ( )
1
)()(
)()(
),(
~
~ −++++
+++−=
bYbb
bYXda
s
hpph
hph
hpph αβγα
γαββ    and   )(),( ~~ γαβββ ++−= bXr hphhpph  (S8) 
 Thehost and parasite evolve in the direction of the fitness gradients hs
~∂∂  and pr ~∂∂  until they 
reach a singular strategy where the fitness gradients are simultaneously zero. Here, the fitness 
gradients can bewritten as 
 ( )( )
2
~
~
))()((
)()()(
~
~
bYbb
bYbYXdah
h
s
hpph
hphphph
++++
++++−∂∂−
=
∂
∂
αβγα
αγαβ
   and   ( ) hph Xpp
r ~
~ ~ ∂∂=∂
∂ β  (S9) 
 
and so the fitness gradient depends upon hhp ∂∂β  and php ∂∂β  only (since all other terms are
positive). The specific terms used in Figure 1 therefore lead to the following evolutionary 
outcomes.  
 
A:Universaltransmission (seeFig 1A) 
When thetransmission function is universal(e.g. chNpKhp +−= )(β  as in Fig 1A which requires 
that 0, >cK  and hN > ) then 
 
 )(0 KpN
h
hp −=<∂
∂β
  and  ))((0 hNK
p
hp −=>∂
∂β
    (S10) 
 
Therefore the fitness gradients for both hostand parasitearealways positiveand so thehostand 
parasite evolve to their maximum type (see Fig 1A). Note, (S10) is true for any universal
transmission function thathas similar properties to Figure1A.  
 
B:GeneFor Gene(GFG) liketransmission (seeFig 1B) 
 
When the transmission function approximates a GFG infection process (e.g. 
( ))1(11 )( phhp eK −−+−=β  in Fig 1B with 0>K ) then 
 
 ⎟⎟⎠
⎞
⎜⎜⎝
⎛
+
−=<∂
∂
−−
−−
2)(
)(
)1(
0
ph
ph
hp
e
Ke
h
β
  and  ⎟⎟⎠
⎞
⎜⎜⎝
⎛
+
=>∂
∂
−−
−−
2)(
)(
)1(
0
ph
ph
hp
e
Ke
p
β
   (S11) 
 
As in A abovethefitness gradients for both hostand parasitearealways positiveand so thehost
and parasiteagain evolveto their maximumtype(seeFig 1B). Note, (S11) is truefor any GFG like
transmission function thathas similar properties to Figure1B. 
 
C:Matching Allele(MA) liketransmission (seeFig 1C) 
 
When the transmission function approximates a MA infection process 
(e.g. ( )( )22/)(exp phKhp −−=β  in Fig 1C with 0>K ) then 
 
 ( )
22/)()( phhp ephK
h
−−−−=∂
∂β
 and  ( )
22/)()( phhp ephK
p
−−−=∂
∂β
   (S12) 
 
When ph =  thefitness gradients equalzero and thereis acoevolutionary singular pointwhich is a
coevolutionary repellor (i.e. it is not convergence stable – Geritz et al. (1998)). In particular, 
although selection always drives the parasite to ‘match’ the current host type (to maximise
transmission), thehostcan evolveaway fromthesingular pointto escapeparasitism. If ph >  thehost will evolve to increase its type and if ph <  the host will evolve to decrease its type. This 
means thehostwillevolvein onedirection and be‘followed’ by theparasite. However should the
parasite evolve beyond the host (which depends on the balance between mutation rates and 
stochastic processes) the host will switch its direction of evolution. This causes the change in 
direction of evolution observed in Fig 1C leading to evolutionary cycles. Note, (S12) is truefor any 
MA like transmission function that has similar properties to Figure 1C. (Note also that if the
mutation rate of the host is sufficiently greater than that of the parasite the host can escape the
parasiteand thatif themutation rateof theparasiteis sufficiently greater than thatof thehostthe
parasitecan forcethehostto remain fixed.) 
 
We note here that a similar model structure was proposed by Weitz et al. (2005) who considered the 
evolution of MA liketransmission in abacteria-phagechemostat. Their modeldid notincludecosts 
butdid includehostvariability by assuming thehostreproduction ratehad aGaussian distribution 
(and so a single host type would be optimal in the absence of disease) and the presence of the
chemostatprovided an additionalfeedback for thehost(as hosts with higher growth rates utilised 
greater resources). Weitz etal. (2005) showed that evolutionary branching could result in multi-
strain coexistence(polymorphism) for thehostand parasite. If weincludehostvariation in asimilar 
manner in our MA framework above (which is in the absence of a chemostat) we do not find 
polymorphism. We find that if the Gaussian distribution representing host reproduction is 
sufficiently narrow then the host and parasite can converge and remain fixed at a coevoltionary 
singular point(asimilar resultto Weitzetal. (2005)). Otherwisewefind thatthehostand parasite
exhibitevolutionary cycles as described in our originalmodel(Case1, C) above. In particular we
can useadaptivedynamics analysis to show algebraically thatatacoevolutionary singular pointthe
condition for mutual invadability is zero and hence evolutionary branching could not occur. We
thereforespeculatethatitis thechemostatenvironment, thatimposes additionalfeedbacks through 
the dynamic resource variable, that allows for the branching (and subsequent further branching) 
observed in Weitzetal. (2005). 
 
 
Case2: Coevolution with costs and restricted diversity. 
 
Hereweassume thehost and parasite can evolve to change the transmission termand that these
changes affectother lifehistory parameters. Weassumethatas thehostincreases resistanceto the
parasiteitpays acostin terms of areduced birth rate. As theparasiteincreases transmission itpays 
acostin terms of increased virulenceor through decreases in thelevelof transmission againstother 
hoststrains (seeFig 2).  
 
CommunityDynamics 
As in case1 theCD analysis seeks to determinethenon trivialsteady states of (S1) and (S2) and 
assess whether steady states existthatsupportmultiplehostand/or parasitetypes. Thefunctions in 
figure 2 can be represented by simplifying the general transmission term such that
211
pphhp µµββ += . Here 1hβ  is a function of host type h and 1pµ  and 2pµ  are functions are parasite 
typep. For example, the function in figure2A is chNKphp +−= )(β  and so here )(1 hNh −=β , 
Kpp =1µ  and cp =2µ  (also )(haa =  and )(pαα =  which give rise to costs in resistance for the
hostand infectivity for theparasite, seefigure2 for fulldetails). TheCD proceeds as follows. 
 
With 21 pphhp µµββ +=  and phphhphp ddbb γγαα ==== ,,, , equations (S1), (S2) give
 
 ( ) 0)( 21 =−Γ+ hpphppph YYXµµβ    mpnh ,...,1;,...1 ==     (S13) Xh ah − dH − b− (βhµp
1 +µp
2 ) 1−γ p Γ p( )Ypp∑( ) = 0    .,...,1 nh =    (S14)
 
Furthermore, (S13), on summation on h, gives 
 
 ( )( ) 01)( 21 =−Γ+∑h hppphp XY µµβ    mp ,...,1=      (S15)
 
From(S14) and (S15) (and theconstraints associated with (S1) and (S2)), itfollows that
equilibriumpoints aresolutions of 
 
  ah − b−βhW1 −W2( ) = 0    for   lh ,...,1=     and  0,...,1 =+ nl XX   
 (S16)
 ( ) 0111 =Γ−−∑p pppp YW γµ         (S17)   
 ( ) 0122 =Γ−−− ∑p pppp YdHW γµ        (S18)
  ( ) ( )( ) 01/21 =−Γ+Γ XZ pppp µµ    for   qp ,...,1=    and   0,...,1 =+ mq YY   (S19)
 ( ) 0=−∑h hhXZ β           (S20) 
 0=−∑h hXX          (S21)
 0=−− ∑p pYXH          (S22)
 
(up to re-ordering of types). Weseek solutions satisfying 0,...,1 =+ nl XX  and 0,...,1 =+ mq YY  in the
space S of unknowns XZWWHYYXX ql ,,,,,,...,,,..., 2111 . Overall we have 5++ ql  linear equations 
in thesamenumber of unknowns and so generically wemightexpectauniquesolution for any ql, . 
However, this is notthecase.  In order, theseparateparts (S16)-(S22)provide l  linear equations in 
2 unknowns 21,WW ; 1 linear equation in 1+q  unknowns 11 ,,..., WYY q ;  1 linear equation in 2+q  
unknowns 21 ,,,..., WHYY q ; q  linear equations in 2 unknowns XZ , ; 1 linear equation in 1+l  
unknowns ZXX l ,,...,1 ;  1 linear equation in 1+l  unknowns XXX l ,,...,1 ; and 1 linear equation in 
2+q  unknowns HYYX q ,,...,, 1 . Thus generically, thesecomponent linear equations, respectively, 
havesolutions for 2≤l , any q , any q , 2≤q , any l , any l , and any q . Thus, overallsolutions are
only possiblewhen 2≤l  and 2≤q .  Generically, theseconditions arenecessary and sufficientfor 
equilibrium solutions (but not sufficient for feasibility and stability). Host-parasite coexistence is 
only possiblewhen wehave1 hoststrain and 1 parasitestrain or 2 hoststrains and 1 or 2 parasite
strains. Therefore, as shown in figure2 themaximumlevelof diversity is thecoexistenceof 2 host
and 2 parasitestrains. 
 
 
AdaptiveDynamics 
Wecan again confirmtheCD results using AD. To undertakean AD analysis weimposetrade-offs 
thatariseby making thebirth rate afunction of hosttype, so )(haaa h == , and virulenceafunction 
of parasitetype, )( pp ααα ==  (or such thatparasites thathavehigher transmission on somehosts 
havelower transmission on others;seeFig 2B). TheAD analysis willfocus in particular on whether 
evolutionary branching can occur in oneof thetwo evolving species. For branching to occur oneof 
the species mustexhibitmutual invadability at the singular point (that is, 0
~2 <∂∂∂= hhsMIh  or 
0~2 <∂∂∂= ppsMI p ). If itdoes, then therewillbeasetof parameters and trade-offs thatproduce
branching in thatspecies in thecoevolutionary system(Kisdi2006).  
A:Universaltransmission (seefig 2A) 
When the transmission function is chNpKhp +−= )(β  (seeFig 2A with 0, >cK  and hN > ) we
can usethefitness expressions (equations (S3) and (S4)) with theimposed trade-off conditions to 
show that a co-singular strategy exists when the following two expressions are simultaneously 
satisfied. 
 
 
hpphpp
phphh
bYbb
bKpyYXda
ha βαγα
α
)()(
)()((
)( ++++
++−−=′     and    
hp
p bhNKp β
γαα ))(()( ++−=′  (S23)
 
For asuitablechoiceof trade-off functions itcan beshown thattheseexpressions can besatisfied. 
To determinetheevolutionary properties of theco-singular pointusing analyticalanalysis become
difficult but it can be shown using a mixture of analysis and numerical investigations with 
parameter substitution that for an appropriate choice of trade-offs the co-singular point is 
convergencestableand thatthemutualinvadability conditions for thehostis 0<hMI  and for the
parasiteis 0=pMI . This implies thatevolution willbedirected towards theco-singular pointbut
when close by the host will branch and the host will become dimorphic (the parasite remains 
monomorphic). After hostbranching theresidentpopulation is composed of two hosttypes and one
parasite type at equilibrium and a combination of analytic and numerical analysis can then be
undertaken to assess whether further branching can occur. The results indicate that 0=hMI  for 
both host types and that 0<pMI  for the parasite. Therefore the parasite can now undergo 
evolutionary branching and thepopulation becomes composed of two hosttypes and two parasites 
types. Again further adaptivedynamics can beapplied to a residentpopulation composed of two 
hosts and two parasites. This indicates that 0=hMI  and 0=pMI  for all coexisting host and 
parasitetypes and thereforefurther branching cannotoccur. This confirms thefindings of theCD 
analysis and indicates thattwo hostand two parasitetypes is themaximumlevelof diversity that
can evolveunder universaltransmission with costs.  
 
B:Specifictransmission (Seefig 2B). 
Herethetransmission function is ( )
p
hpN
NN php 210
)(
+
−−−=β  (seeFig 2B with pN >  and pNN > ) 
and with trade-offs thatarisethrough therelationships )(haaa h ==  and )( pNN p = (this imposes 
the restriction that parasites that have higher transmission on some hosts will have lower 
transmission on others). This means thatthelines intersectand thereforetransmission is no longer 
universal. Theadaptivedynamics analysis for this function follows in thesamepattern as for case
2A aboveand indicates that themaximum level of diversity that can evolve is two hostand two 
parasites.  
 
C:Universaltransmission (seefig 2C) 
Here the transmission function is ( ) chpKhp ++−= 1)2/310/sin( ππβ  (seeFig 2C with 0, >cK ) 
and with trade-offs that arise through the relationship )(haaa h ==  and )( pp ααα == . This 
function represents universal transmission in a similar manner to case 2A but also includes 
inflection points wherethecurvatureof thetransmission function changes sign. Ithas thegeneral
form represented by CD abovewhich indicate that two host and two parasites are themaximum
level of diversity that can arise. The adaptive dynamics analysis for this function follows in the
samepattern as for case2A aboveand confirms thefindings of theCD analysis. In particular the
mutual invadability criteria for the host and parasite are zero once a two-host and two-parasite
resident environment is established. Simulations of the evolutionary process indicate that for asuitablechoiceof trade-off evolutionary branching of thehostfollowed by branching of theparasite
can lead to adimorphichostand parasitepopulation (Fig 2C iii and iv). 
 
Case3: Multiplebranching leading to Polymorphism. 
 
As in theexamples of case2, hereweagain assumethatthehostand parasitecan evolveto change
thetransmission termand thatthesechanges affectother lifehistory parameters. Weassumethatas 
thehost increases resistance to theparasite itpays acost in terms of areduced birth rate. As the
parasiteincreases transmission itpays acostin terms of increased virulenceor through decreases in 
thelevelof transmission againstother hoststrains (seeFig 3). 
 
CommunityDynamics 
As in previous cases theCD analysis seeks to determine thenon trivial steady states of (S1) and 
(S2) and assess whether steady states exist that support multiple host and/or parasite types. The
community dynamics analysis for thegeneralmodelproceeds as follows. Equations (S1) and (S2) 
givethefollowing 
 
 ( ) 0=−Γ hpphhphp YYXβ  mpnh ,...,1;,...1 ==      (S24) 
 
and further 
 
 ( )( ) 01 =Γ−−−− ∑p phphphphhhh YbHdaX γβ  .,...,1 nh =    (S25) 
 
Furthermore, (S24), on summation on h, gives 
 
 ( )( ) 01 =−Γ∑h hhphpp XY β  mp ,...,1=       (S26) 
 
From (S25) and (S26) (and the constraints associated with (S1) and (S2)), it follows that
equilibriumpoints aresolutions of 
 
 ( )( ) 01 =Γ−−−− ∑p phphphphhh YbHda γβ    for   lh ,...,1=    and   0,...,1 =+ nl XX  (S27)
 ( )( ) 01 =−Γ∑h hhphp Xβ    for   qp ,...,1=     and   0,...,1 =+ mq YY     (S28)
 0=−− ∑∑ p ph h YXH         (S29) 
 
(up to re-ordering of types). We seek solutions satisfying 0,...,1 =+ nl XX and 0,...,1 =+ mq YY in the
space S of unknowns HYYXX ql ,,...,,,..., 11 . Overall we have 1++ ql  linear equations in the same
number of unknowns and so generically wemightexpectauniquesolution for any ql, . However, 
this is not the case. In order, the separate parts (S27)-(S29) provide l linear equations in 1+q  
unknowns HYY q ,,...,1 ; q linear equations in l  unknowns lXX ,...,1 and 1 linear equation in 1++ ql  
unknowns HYYXX ql ,,...,,,..., 11 . Thus generically: 
From(S27):
i. For lq <+1 thereareno solutions for HYY q ,,...,1  
ii. For lq =+1  thereis auniquesolution for HYY q ,,...,1  
iii. For  lq >+1  therearemany solutions for HYY q ,,...,1  
From(S28):
i. For  ql < thereareno solutions for lXX ,...,1  ii. For  ql = thereis auniquesolution for lXX ,...,1  
iii. For  ql > therearemany solutions for lXX ,...,1   
From(S29):
i. For any l and q therearemany solutions for HYYXX ql ,,...,,,..., 11  
Thus, overall solutions are only possible when ql =  (S27iii and S28ii) or 1+= ql  (S27ii and 
S28iii). Generically, theseconditions arenecessary and sufficientfor equilibriumsolutions (butnot
sufficientfor feasibility and stability). Wenote that there is no limiton how largeq or lmay be. 
Host-parasite coexistence is only possible when the number of host strains and the number of 
parasitestrains areequalor thehoststrains exceeds theparasitestrains by 1. This thereforepermits 
‘any’ level of diversity, but imposes the restriction that if it is to occur through a process of 
evolutionary branching then itrequires astrict, repeating, pattern in which ahostbranching eventis 
followed by parasitebranching event. 
 
AdaptiveDynamics 
 
A:Hostparasiterange - ⎟
⎠
⎞⎜
⎝
⎛
+−= −− )(0 1
1
1
phhp e σ
ββ  (Seefig 3A) 
 
To provide a concrete example of this process we consider the host-parasite coevolutionary 
framework proposed by Bestetal. 2010 (this considers theevolution of hostand parasiterange). 
Thehostcan escapeinfection by increasing h, therangeof hostresistanceto parasites, atacostto 
reproduction, so atrade-off arises through therelationship )(haaa h == . Theparasitecan infecta
greater range of hosts by increasing p at a cost to the maximum transmission 0β , so a trade-off 
arisethrough therelationship )(00 pββ = . Here, σ  scales theeffects of thedifferencebetween the
resistancerangefor hostand infection rangefor parasites. 
 
We start by considering the MI conditions of the host and parasite in the initial one host-one
parasitecoevolutionary system. Wefind thatfor thehost, 
 
0
)]()1)(()[1(
))((
)(
0
)()(
22
<++++++
+++−= −−−−−− beebde
bbd
MI
phphphh αβγα
γαασ
σσσ   (S30)
 
whilstfor theparasite, 
 
0=pMI .          (S31)
 
Itcan beshown thatfor asuitablechoiceof parameters and trade-offs thatthehostwillbranch and 
becomedimorphic. Thenextstateto consider is thereforeatwo host-oneparasitesystem. Wenow 
find the MI conditions to be for the host, 0=hMI  and for the parasite in a dimorphic host
population (with parameters h1 and h2), 0<pMI . In this casethehostis now unableto branch, but
theparasitecan, leading to atwo-hosttwo-parasitesystem.  
 
Atthis stagethealgebraof calculating theMI terms becomes unmanageableand so werely on the
results fromthecommunity dynamics, numericalassessments of theadaptivedynamics criteriaand 
simulations of thesystem. In particular itcan beshown thatthehostcan branch in atwo host, two 
parasite resident environment. A simulation of this system (Figure 4, main paper) shows the
evolutionary behaviour of the host and parasite and indicates that branching can lead to host
parasitepolymorphism. Similar analysis can beundertaken for theremaining functions in figure3. The community dynamics in conjunction with numerical calculations of the adaptive dynamics 
criteria and simulations indicates that the multi-branching events (in the sequence host then 
parasite) can occur and lead to multi-typediversity. 
 
In addition to thefunctionalforms shown in figure3 in which thetransmission termtends to zero 
for somehostand parasitecombinations thefollowing functionalforms thatareextensions of figure
3A also lead to multiplebranching (Fig S1). Here, transmission tends to aconstantabovezero (a
consistency above zero). Therefore the key additional criterion that allows the generation of 
diversity is thatin addition to costs and specificity theremustalso beconsistency such thatparasite
strains also infectanumber of hosttypes to asimilar extent Although thesemathematicalfunctions 
for transmission lead to multi-type diversity it is biologically unrealistic that transmission could 
tend to aconstantabovezero (butthey areincluded herefor completeness).  
 
 
 
 
 
FigureS1:Transmission functionalforms indicating thevalues of thetransmission coefficient, hpβ , 
for susceptible host type h against ten representative parasite types ( 10,...,1=p ) with type 1=p  
indicated in red and other types progressing in order from this type. Here 
( ) 1)1(11 )(0 ++−= −− phhp eββ . 
 
